# Supplementary material for: Evaluating the Dissemination and Implementation of a Community Health Worker-Based Community Wide Campaign to Improve Fruit and Vegetable Intake and Physical Activity among Latinos along the U.S.-Mexico Border
Source: Int J Environ Res Public Health. 2022 Apr 8;19(8):4514. doi: 10.3390/ijerph19084514 (PMC9025101; doi:10.3390/ijerph19084514)
Supplement: Supplementary file 1 [file ijerph-19-04514-s001.zip]

Archive with 1 entries (1 files):
- ijerph-1599687-supplementary.pdf
